# Supplementary material for: Does Pizza Consumption Favor an Improved Disease Activity in Rheumatoid Arthritis?
Source: Nutrients. 2023 Aug 4;15(15):3449. doi: 10.3390/nu15153449 (PMC10421216; doi:10.3390/nu15153449)
Supplement: Supplementary file 1 [file nutrients-15-03449-s001.zip]

Archive with 1 entries (1 files):
- nutrients-2530632-supplementary.pdf
